# Supplementary material for: Genome-wide association study reveals the genetic architecture of root hair length in maize
Source: BMC Genomics. 2021 Sep 14;22:664. doi: 10.1186/s12864-021-07961-z (PMC8442424; doi:10.1186/s12864-021-07961-z)
Supplement: Supplementary file 3 — Additional files 3: Table S1. Root hair length ratio (Inbreds/B73) of the 281 inbred lines from different subpopulations. [file 12864_2021_7961_MOESM3_ESM.xlsx]

## Sheet: Sheet1
Table S1. Root hair length ratio (Inbreds/B73) of the 281 inbred lines from different subpopulations.
Subpopulations	Inbreds	Root hair length ratio (Inbreds/B73)
MIXED	150	0.979218
MIXED	501	1.377
MIXED	1323	0.678347
MIXED	1462	1.24345
MIXED	5213	1.20575
MIXED	5311	1.18692
MIXED	7327	1.24839
MIXED	8902	0.973627
MIXED	526018	0.899964
MIXED	04K5702	0.981074
MIXED	05W002	0.204347
MIXED	07KS4	0.918631
MIXED	18-599	1.05225
MIXED	835A	1.02132
MIXED	975-12	1.11466
MIXED	B110	0.567883
MIXED	B111	0.836214
MIXED	B113	1.02573
MIXED	B151	0.726978
MIXED	BGY	1.26265
MIXED	BS16	1.35662
MIXED	CF3	0.46818
MIXED	CHANG7-2	0.948233
MIXED	CHUAN48-2	0.746359
MIXED	CIMBL1	0.48964
MIXED	CIMBL129	0.624769
MIXED	CIMBL13	1.21089
MIXED	CIMBL139	0.841132
MIXED	CIMBL140	0.732406
MIXED	CIMBL141	1.17363
MIXED	CIMBL142	0.977535
MIXED	CIMBL143	0.903151
MIXED	CIMBL144	1.05691
MIXED	CIMBL145	1.14331
MIXED	CIMBL146	0.680186
MIXED	CIMBL150	0.418437
MIXED	CIMBL154	1.14123
MIXED	CIMBL17	1.35012
MIXED	CIMBL95	1.16247
MIXED	CML114	0.608397
MIXED	CML116	0.776954
MIXED	CML134	0.38641
MIXED	CML192	0.907024
MIXED	CML324	0.753757
MIXED	CML326	1.11281
MIXED	DAN360	1.38684
MIXED	DAN598	1.39849
MIXED	DH29	1.41517
MIXED	EN25	1.24997
MIXED	ES40	0.822677
MIXED	GEMS1	1.24524
MIXED	GEMS13	0.650241
MIXED	GEMS15	0.874283
MIXED	GEMS16	1.05681
MIXED	GEMS2	1.24571
MIXED	GEMS23	0.744406
MIXED	GEMS24	0.746752
MIXED	GEMS25	0.989393
MIXED	GEMS27	0.845343
MIXED	GEMS28	0.924578
MIXED	GEMS29	0.892013
MIXED	GEMS3	1.36852
MIXED	GEMS30	0.534131
MIXED	GEMS31	0.683463
MIXED	GEMS32	0.599534
MIXED	GEMS36	1.11487
MIXED	GEMS37	0.996935
MIXED	GEMS4	0.739073
MIXED	GEMS45	1.22334
MIXED	GEMS50	0.68057
MIXED	GEMS54	0.816802
MIXED	HB	1.09561
MIXED	HSBN	0.835908
MIXED	J4112	1.15563
MIXED	JI853	1.39007
MIXED	JY01	0.878663
MIXED	K10	0.87871
MIXED	K22	0.991975
MIXED	LG001	1.33822
MIXED	LIAO138	1.17293
MIXED	LIAO159	0.953024
MIXED	LIAO5114	0.687565
MIXED	LIAO5262	0.81706
MIXED	LV28	0.382968
MIXED	LXN	1.00682
MIXED	M165	0.954879
MIXED	MN	1.38764
MIXED	NAN21-3	0.700058
MIXED	NMJT	1.11768
MIXED	P138	0.970036
MIXED	P178	0.983165
MIXED	QI205	1.03677
MIXED	QI319	1.26973
MIXED	R08	1.08555
MIXED	R15X1141	1.14081
MIXED	RY713	1.20369
MIXED	SC55	0.729847
MIXED	SHEN137	1.01127
MIXED	SI444	0.848436
MIXED	SY3073	1.07879
MIXED	TIAN77	0.98406
MIXED	TX5	1.28049
MIXED	TY1	1.10967
MIXED	TY11	1.0141
MIXED	TY2	1.12236
MIXED	TY3	1.31372
MIXED	TY5	1.00369
MIXED	TY6	1.25483
MIXED	TY9	0.709665
MIXED	WH413	1.14702
MIXED	WU109	1.41449
MIXED	XZ698	0.675234
MIXED	YAN414	0.992528
MIXED	YE52106	1.04976
MIXED	ZB648	0.90226
MIXED	ZHENG29	1.03422
MIXED	ZZ01	0.993781
NSS	177	1.04422
NSS	9782	0.679311
NSS	4F1	0.966292
NSS	A619	0.204298
NSS	BY4839	1.06379
NSS	BY809	1.28823
NSS	BY813	0.991415
NSS	DAN3130	1.2321
NSS	GEMS33	1.0283
NSS	GEMS43	0.647338
NSS	GEMS47	0.886355
NSS	GEMS48	1.23277
NSS	GEMS58	1.34851
NSS	GEMS60	1.06039
NSS	GY1032	0.998309
NSS	HTH-17	1.36423
NSS	IRF314	1.03344
NSS	JH59	0.977761
NSS	JI846	0.827557
NSS	K12	0.919667
NSS	LK11	1.0605
NSS	MO113	1.25058
NSS	MO17	1.21351
NSS	SY1039	0.682384
NSS	Sy1128	1.31644
NSS	SY998	0.933511
NSS	ZHENG30	1.26412
NSS	ZHI41	1.25158
NSS	ZI330	1.34832
NSS	ZZ03	0.992594
SS	812	0.692366
SS	B73	1.02309
SS	FCD0602	1.21808
SS	GEMS11	0.900024
SS	GEMS14	1.20692
SS	GEMS17	1.32877
SS	GEMS18	1.04719
SS	GEMS20	0.768878
SS	GEMS21	1.10115
SS	GEMS49	0.887409
SS	GEMS5	1.1565
SS	GEMS51	1.02188
SS	GEMS52	1.13962
SS	GEMS63	0.850348
SS	GEMS64	0.943617
SS	GEMS65	0.903983
SS	GEMS66	0.968299
SS	GEMS9	0.857401
SS	TIE7922	1.07223
SS	U8112	1.12186
SS	ZH68	0.922421
SS	ZHENG32	1.04617
TST	CIMBL107	1.03764
TST	CIMBL11	0.704195
TST	CIMBL111	0.592995
TST	CIMBL112	0.946364
TST	CIMBL114	0.959217
TST	CIMBL115	0.53548
TST	CIMBL116	0.301327
TST	CIMBL120	0.757204
TST	CIMBL121	0.204555
TST	CIMBL123	0.687019
TST	CIMBL124	0.933638
TST	CIMBL125	0.602747
TST	CIMBL126	0.961276
TST	CIMBL127	0.855829
TST	CIMBL133	1.08448
TST	CIMBL136	1.05112
TST	CIMBL147	1.2527
TST	CIMBL148	1.27064
TST	CIMBL15	0.982817
TST	CIMBL153	1.06838
TST	CIMBL155	0.759707
TST	CIMBL18	0.687045
TST	CIMBL19	0.674834
TST	CIMBL2	0.810996
TST	CIMBL20	0.748387
TST	CIMBL21	0.819704
TST	CIMBL23	0.457902
TST	CIMBL24	1.00932
TST	CIMBL27	0.650592
TST	CIMBL28	0.946477
TST	CIMBL3	0.929449
TST	CIMBL31	1.08597
TST	CIMBL33	1.1308
TST	CIMBL38	0.834601
TST	CIMBL4	0.635957
TST	CIMBL44	1.40423
TST	CIMBL45	1.19257
TST	CIMBL46	0.887669
TST	CIMBL47	0.629607
TST	CIMBL48	0.718313
TST	CIMBL49	0.939456
TST	CIMBL5	0.851882
TST	CIMBL50	1.08186
TST	CIMBL51	0.749693
TST	CIMBL54	0.904528
TST	CIMBL56	0.583243
TST	CIMBL58	0.762309
TST	CIMBL6	1.07831
TST	CIMBL60	0.957914
TST	CIMBL61	1.09105
TST	CIMBL62	0.859133
TST	CIMBL63	0.975487
TST	CIMBL66	0.399555
TST	CIMBL67	0.977354
TST	CIMBL68	0.785908
TST	CIMBL69	0.626821
TST	CIMBL7	0.67024
TST	CIMBL70	0.667755
TST	CIMBL71	0.893744
TST	CIMBL73	0.721239
TST	CIMBL74	1.04675
TST	CIMBL77	0.871124
TST	CIMBL81	1.11572
TST	CIMBL83	1.21303
TST	CIMBL85	1.27966
TST	CIMBL86	0.831298
TST	CIMBL88	0.712294
TST	CIMBL89	0.821763
TST	CIMBL90	0.96462
TST	CIMBL93	0.89012
TST	CIMBL94	0.803601
TST	CIMBL97	0.674402
TST	CIMBL99	0.348555
TST	CML113	1.00283
TST	CML115	0.533215
TST	CML118	0.894056
TST	CML122	0.747842
TST	CML130	1.17932
TST	CML139	0.95632
TST	CML162	1.03763
TST	CML163	1.03268
TST	CML171	0.989686
TST	CML172	0.680713
TST	CML223	0.72454
TST	CML225	1.01082
TST	CML226	1.15518
TST	CML228	0.620759
TST	CML27	0.844569
TST	CML290	0.623067
TST	CML304	1.20887
TST	CML31	0.942596
TST	CML32	1.31017
TST	CML323	0.93262
TST	CML327	1.04704
TST	CML361	1.01919
TST	CML408	0.866307
TST	CML411	1.11769
TST	CML412	1.07147
TST	CML415	1.10666
TST	CML428	0.784248
TST	CML430	0.843395
TST	CML451	0.96647
TST	CML454	1.24974
TST	CML479	0.688803
TST	CML480	0.952734
TST	CML486	0.92974
TST	CML496	0.594449
TST	CML497	1.13111
TST	CML51	1.01839
TST	D047	1.1213
TST	DSB	1.04886
TST	SW92E114	0.944717
