# Supplementary material for: Genome-wide association study reveals the genetic architecture of root hair length in maize
Source: BMC Genomics. 2021 Sep 14;22:664. doi: 10.1186/s12864-021-07961-z (PMC8442424; doi:10.1186/s12864-021-07961-z)
Supplement: Supplementary file 5 — Additional files 5: Supplemental Table 3. Pathways associated with decreased hair length at statistical significance P < 0.05. [file 12864_2021_7961_MOESM5_ESM.xlsx]

## Sheet: Table S3
Supplemental Table 3. Pathways associated with decreased hair length at statistical significance P < 0.05.
MaizeCyc ID	Pathway name	P-value	FDR
PWY0-1353	succinate to cytochrome <i>bd</i> oxidase electron transfer	0.00185178	0.599978
METHIONINE-DEG1-PWY	methionine degradation I (to homocysteine)	0.0105142	0.685218
PWYQT-4437	UDP-glucose biosynthesis (from glucose 6-phosphate)	0.0113699	0.685218
PWY-5098	chlorophyll <i>a</i> degradation	0.0132144	0.685218
COA-PWY-1	coenzyme A biosynthesis	0.0133844	0.685218
PWY-5041	<i>S</i>-adenosyl-L-methionine cycle II	0.0168031	0.685218
PWY-561	superpathway of glyoxylate cycle	0.0183861	0.685218
PWYBWI-7081	carotenoid biosynthesis (from lycopene to carotene and xanthophyll)	0.0221916	0.685218
SUCUTIL-PWY	sucrose degradation I	0.0241063	0.685218
PWY-5690	TCA cycle variation III (eukaryotic)	0.0260365	0.685218
PWY3O-450	phosphatidylcholine biosynthesis I	0.0320129	0.685218
SUCSYN-PWY	sucrose biosynthesis	0.0336221	0.685218
PWY-5129	sphingolipid biosynthesis (plants)	0.036794	0.685218
PWY-621	sucrose degradation III	0.0376135	0.685218
PWY-3861	mannitol degradation II	0.0399755	0.685218
PWY-5767	glycogen degradation III	0.0404036	0.685218
PROSYN-PWY	proline biosynthesis I	0.0411988	0.685218
PWY0-1305	glutamate dependent acid resistance	0.0418533	0.685218
PWY3O-210	glutamate degradation IX (via 4-aminobutyrate)	0.0418533	0.685218
PWY-6196	serine racemization	0.0422974	0.685218
GLUDEG-I-PWY	glutamate degradation III (via 4-aminobutyrate)	0.0478187	0.734797
